# Supplementary material for: Multifocal Neuroblastoma and Central Hypoventilation in An Infant with Germline ALK F1174I Mutation
Source: Diagnostics (Basel). 2022 Sep 19;12(9):2260. doi: 10.3390/diagnostics12092260 (PMC9498070; doi:10.3390/diagnostics12092260)
Supplement: Supplementary file 1 [file diagnostics-12-02260-s001.zip]

Archive with 1 entries (1 files):
- diagnostics-1910338-supplementary.pdf
